# Supplementary material for: Combined Effects of Nasal Ketamine and Trauma-Focused Psychotherapy in Treatment-Resistant Post-Traumatic Stress Disorder: A Pilot Case Series
Source: Behav Sci (Basel). 2024 Aug 16;14(8):717. doi: 10.3390/bs14080717 (PMC11351759; doi:10.3390/bs14080717)
Supplement: Supplementary file 1 [file behavsci-14-00717-s001.zip]

Archive with 3 entries (3 files):
- Supplemental Table S3 Baseline post and follow up assessment.pdf
- Supplementary Table S1 Psychological assessments and time points.pdf
- Supplementary Table S2 Side effects and other immediate effects.pdf
